# Supplementary material for: Determination of IgG1 and IgG3 SARS-CoV-2 Spike Protein and Nucleocapsid Binding—Who Is Binding Who and Why?
Source: Int J Mol Sci. 2022 May 27;23(11):6050. doi: 10.3390/ijms23116050 (PMC9181569; doi:10.3390/ijms23116050)
Supplement: Supplementary file 1 [file ijms-23-06050-s001.zip]

Archive with 1 entries (1 files):
- ijms-1665345-supplementary.pdf
